# Supplementary material for: Factors influencing the uptake of cardiac rehabilitation by cardiac patients with a comorbidity of stroke
Source: Int J Cardiol Heart Vasc. 2020 Feb 6;27:100471. doi: 10.1016/j.ijcha.2020.100471 (PMC7010999; doi:10.1016/j.ijcha.2020.100471)
Supplement: Supplementary data 1 [file mmc1.xml]

<?xml version="1.0" encoding="UTF-8" standalone="no"?><data:data><datasets><author>alexander.harrison@york.ac.uk</author><type>0</type><dataset><value>1</value><reason>The authors do not have permission to share data</reason><comments/></dataset></datasets></data:data>
